# Supplementary material for: Integrating Cervical Cancer Screening with HIV Care in Cameroon: Comparative Risk Analysis of Cervical Disease in HIV-Infected Women Receiving Antiretroviral Therapy to Women in the General Population
Source: PLoS One. 2016 Feb 11;11(2):e0149152. doi: 10.1371/journal.pone.0149152 (PMC4750954; doi:10.1371/journal.pone.0149152)
Supplement: S1 File — (XLSX) [file pone.0149152.s001.xlsx]

## Sheet: Sheet1
id	Date	Location	age	occupation	region	religion	marital	Niveau de l'ecole	Comment vous avec entendu de la programme	DDR	gravida	para	pregnancy	smoking	family	previous	surgery	hystero	hiv	Date	Praticien	clinical	via	vili	Date	Praticien	outcome
1	26/2/14	l'Hopital Regional Nkongsamba	48	0	0	1	1	2	1	30/1/14	5	5	0	0	0	0			0	26/2/14	Edmond	0	0	0	26/2/14	Nangue Charlette	1
2	26/2/14	l'Hopital Regional Nkongsamba	35	0	1	1	1	1	1	2014-05-02	6	5	0	0	0				0	26/2/14	Edmond	1	2	2	26/2/14	Nangue Charlette	0
3	26/2/14	l'Hopital Regional Nkongsamba	39	2	1	1	1	2	1	/1/14	5	4	0	0	0	0			0	26/2/14	Edmond		2	1	26/2/14	Nangue Charlette	0
4	26/2/14	l'Hopital Regional Nkongsamba	54	0	0	0	1	2	0		9	6	0	0	0	0			1	26/2/14	Edmond	0	2	2	26/2/14	Nangue Charlette	1
5	26/2/14	l'Hopital Regional Nkongsamba	44	0	0	3	2	1	0										1	26/2/14	Edmond		0	2	26/2/14	Nangue Charlette	1
6	26/2/14	l'Hopital Regional Nkongsamba	54	0	2	1	3	1	0		5	5	0	0	0	0			1	26/2/14	Edmond	0	0	0	26/2/14	Nangue Charlette	0
7	26/2/14	l'Hopital Regional Nkongsamba	58	0	1	0	1	1	0		7	6	0	0	0	0			1	26/2/14	Edmond	0	0	0	26/2/14	Nangue Charlette	0
8	26/2/14	l'Hopital Regional Nkongsamba	64	2	1	1	3	1	0		11	0	0	0	0	0			1	26/2/14	Edmond	0	0	0	26/2/14	Nangue Charlette	0
9	26/2/14	l'Hopital Regional Nkongsamba	64	2	1	1	1	2	0		3	2	0	0	0	0			1	26/2/14	Edmond	0	0	0	26/2/14	Nangue Charlette	0
10	26/2/14	l'Hopital Regional Nkongsamba	40	0	1	1	2	1	0	/2/14	6	4	0	0	0	0			1	26/2/14	Edmond	0	0	0	26/2/14	Nangue Charlette	0
11	26/2/14	l'Hopital Regional Nkongsamba	62	0	1	0	3	1	0		11	7	0	0	0	0			1	26/2/14	Edmond	0	0	0	26/2/14	Nangue Charlette	1
12	26/2/14	l'Hopital Regional Nkongsamba	56	0	0	1	2	1	0		3	3	0	0	0	0			1	26/2/14	Edmond	0	0	0	26/2/14	Nangue Charlette	0
13	26/2/14	l'Hopital Regional Nkongsamba	65	0	1	0	3	0	0		4	2	0	0	0	0			1	26/2/14	Edmond	0	0	0	26/2/14	Nangue Charlette	1
14	26/2/14	l'Hopital Regional Nkongsamba	47	0	1	0	3	2	0		3	1	0	0	0	0			1	26/2/14	Edmond	0	0	0	26/2/14	Nangue Charlette	0
15	26/2/14	l'Hopital Regional Nkongsamba	41	0	0	0	1	1	0	2014-08-02	7	7	0	0	0	0			1	26/2/14	Edmond	0	0	0	26/2/14	Nangue Charlette	0
16	26/2/14	l'Hopital Regional Nkongsamba	42	0	2	2	2	2	0	/1/14	3	1	0	0	1	0			1	26/2/14	Edmond	0	0	0	26/2/14	Nangue Charlette	1
18	26/2/14	l'Hopital Regional Nkongsamba	42	0	1	1	2	2	0	/1/14	2	1	0	0	0	0			1	26/2/14	Edmond	1	0	2	26/2/14	Nangue Charlette	0
19	26/2/14	l'Hopital Regional Nkongsamba	40	0	0	0	4	2	0	/1/14	3	1	0	0	0	0			1	26/2/14	Edmond	0	0	0	26/2/14	Nangue Charlette	0
20	26/2/14	l'Hopital Regional Nkongsamba	43	0	0	0	1	1	1	22/2/14	6	5	0	0	0	0			0	26/2/14	Edmond	0	2	2	26/2/14	Nangue Charlette	0
21	26/2/14	l'Hopital Regional Nkongsamba	59	0	0	3	2	1	0	Menopause	6	5	0	0	0	2			1	26/2/14	Edmond	0	0	0	26/2/14	Nangue Charlette	1
22	26/2/14	l'Hopital Regional Nkongsamba	45	2	0	1	3	2	0	22/2/14	3	2	0	0	0	0			1	26/2/14	Edmond	0	0	0	26/2/14	Nangue Charlette	0
23	27/2/14	l'Hopital Regional Nkongsamba	41	0	0	3	1	1	1	18/2/14	6	5	0	0	0	0			0	27/2/14	Edmond	0	0	0	27/2/14	Nangue Charlette	0
24	27/2/14	l'Hopital Regional Nkongsamba	44	2	0	1	1	2	1	/3/14	1	1	0	0	0	1			0	27/2/14	Edmond	0	0	0	27/2/14	Nangue Charlette	0
25	27/2/14	l'Hopital Regional Nkongsamba	49	0	0	0	1	2	1	/12/13	5	4	0	0	1	0			0	27/2/14	Edmond		0	0	27/2/14	Nangue Charlette	1
26	27/2/14	l'Hopital Regional Nkongsamba	46	0	1	1	2	1	1	/12/13	7	3	0	0	0	0			0	27/2/14	Edmond	0	0	0	27/2/14	Nangue Charlette	0
27	27/2/14	l'Hopital Regional Nkongsamba	48	0	0	0	3	1	1	2010	8	7	0	0	0	1			0	27/2/14	Edmond		0	1	27/2/14	Nangue Charlette	0
28	27/2/14	l'Hopital Regional Nkongsamba	60	1	0	0	3	2	1		6	5	0	0	0	1			0	27/2/14	Edmond	0	0	0	27/2/14	Nangue Charlette	0
29	27/2/14	l'Hopital Regional Nkongsamba	40	0	0	0	1	2	1	21/2/14	5	5	0	0	0	0			0	27/2/14	Edmond	0	2	2	27/2/14	Nangue Charlette	0
30	27/2/14	l'Hopital Regional Nkongsamba	40	0	1	3	2	2	1	22/2/14	2	2	0	0	0	0			0	27/2/14	Edmond	1	0	0	27/2/14	Nangue Charlette	0
31	27/2/14	l'Hopital Regional Nkongsamba	41	0	2	2	2	1	1	2014-05-02	2	1	0	0	1	0			1	27/2/14	Edmond	0	0	0	27/2/14	Nangue Charlette	0
32	27/2/14	l'Hopital Regional Nkongsamba	49	0	0	1	1	2	1	2009	6	4	0	0	0	0			0	27/2/14	Edmond	0	0	0	27/2/14	Nangue Charlette	0
33	27/2/14	l'Hopital Regional Nkongsamba	48	0	1	1	1	2	0	2014-02-02	5	4	0	0	0	0			1	27/2/14	Edmond	0	0	0	27/2/14	Nangue Charlette	1
34	27/2/14	l'Hopital Regional Nkongsamba	55	0	0	0	1	1	1	2009	7	5	0	0	0	0			0	27/2/14	Edmond	0	0	0	27/2/14	Nangue Charlette	1
35	27/2/14	l'Hopital Regional Nkongsamba	50	1	0	0	1	2	1	2009	6	5	0	0	1	1			0	27/2/14	Edmond	1	2	2	27/2/14	Nangue Charlette	0
36	27/2/14	l'Hopital Regional Nkongsamba	70	0	1	1	1	1	1		9	9	0	0	0	0			0	27/2/14	Edmond	0	0	0	27/2/14	Nangue Charlette	0
37	27/2/14	l'Hopital Regional Nkongsamba	50	0	1	3	2	0	1		7	7	0	0	0	0			0	27/2/14	Edmond	0	0	0	27/2/14	Nangue Charlette	1
38	27/2/14	l'Hopital Regional Nkongsamba	45	2	0	0	1	2	1		7	7	0	0	0	0			0	27/2/14	Edmond	0	0	2	27/2/14	Nangue Charlette	0
39	27/2/14	l'Hopital Regional Nkongsamba	73	0	0	1	1	1	1		8	7	0	0	0	1			0	27/2/14	Edmond	0	0	0	27/2/14	Nangue Charlette	0
40	27/2/14	l'Hopital Regional Nkongsamba	40	0	0	1	2	2	1	17/2/14	3	2	0	0	0	0			0	27/2/14	Edmond	0	1	1	27/2/14	Nangue Charlette	0
41	28/2/14	l'Hopital Regional Nkongsamba	37	1	2	0	1	2	1		5	4	0	0	0	0			0	28/2/14	Edmond	1	2	2	28/2/14	Nangue Charlette	0
42	28/2/14	l'Hopital Regional Nkongsamba	40	0	1	3	1	1	1	/12/13	1	1	0	0	0	0			0	28/2/14	Edmond	1	2	1	28/2/14	Nangue Charlette	0
43	28/2/14	l'Hopital Regional Nkongsamba	51	1	0	0	1	2	1		14	4	0	0	0	0			0	28/2/14	Edmond	0	0	0	28/2/14	Nangue Charlette	0
44	28/2/14	l'Hopital Regional Nkongsamba	43	2	1	1	1	2	1		5	5	0	0	1	0			0	28/2/14	Edmond	0	0	2	28/2/14	Nangue Charlette	0
45	28/2/14	l'Hopital Regional Nkongsamba	40	0	0	0	1	2	1	22/2/14	6	5	0	0	0	0			0	28/2/14	Edmond	0	0	0	28/2/14	Nangue Charlette	0
46	28/2/14	l'Hopital Regional Nkongsamba	64	0	0	0	3	0	1		5	3	0	0	1	0			0	28/2/14	Edmond	0	0	0	28/2/14	Nangue Charlette	0
47	28/2/14	l'Hopital Regional Nkongsamba	45	0	0	0	1	1	1	20/2/14	6	3	0	0	0	0			1	28/2/14	Edmond	0	0	0	28/2/14	Nangue Charlette	1
48	28/2/14	l'Hopital Regional Nkongsamba	46	0	0	1	1	2	1		7	6	0	0	0	0			0	28/2/14	Edmond	0	0	0	28/2/14	Nangue Charlette	0
49	28/2/14	l'Hopital Regional Nkongsamba	42	1	2	1	1	2	1	22/2/14	0	0	0	0	0	0			0	28/2/14	Edmond	0	0	0	28/2/14	Nangue Charlette	1
50	28/2/14	l'Hopital Regional Nkongsamba	48	0	0	0	1	2	1		6	6	0	0	0	0			0	28/2/14	Edmond	1	0	0	28/2/14	Nangue Charlette	0
51	28/2/14	l'Hopital Regional Nkongsamba	44	0	0	1	1	2	1	/2/14	0	0	0	0	0	0			0	28/2/14	Edmond	0	0	0	28/2/14	Nangue Charlette	0
52	28/2/14	l'Hopital Regional Nkongsamba	42	0	0	0	1	1	1	/2/14	9	4	0	0	1	0			0	28/2/14	Edmond	0	0	0	28/2/14	Nangue Charlette	0
53	28/2/14	l'Hopital Regional Nkongsamba	46	1	1	0	1	2	1	/1/14	4	4	0	0	0	0			0	28/2/14	Edmond	1	2	2	28/2/14	Nangue Charlette	0
54	28/2/14	l'Hopital Regional Nkongsamba	45	0	0	0	1	1	1	19/2/14	9	6	0	0	0	0			0	28/2/14	Edmond	0	1	1	28/2/14	Nangue Charlette	0
55	28/2/14	l'Hopital Regional Nkongsamba	57	1	2	3	1	3	1		8	7	0	0	0	0			0	28/2/14	Edmond	0	0	0	28/2/14	Nangue Charlette	0
56	28/2/14	l'Hopital Regional Nkongsamba	50	0	0	0	1	2	1	/2/14	7	5	0	0	1	0			0	28/2/14	Edmond	1	2	2	28/2/14	Nangue Charlette	0
57	28/2/14	l'Hopital Regional Nkongsamba	49	2	0	3	1	2	1		3	3	0	0	0	0			0	28/2/14	Edmond	0	0	0	28/2/14	Nangue Charlette	0
58	28/2/14	l'Hopital Regional Nkongsamba	43	0	0	0	1	2	1	23/1/14	4	3	0	0	0	0			0	28/2/14	Edmond	1	0	0	28/2/14	Nangue Charlette	0
59	28/2/14	l'Hopital Regional Nkongsamba	45	0	2	2	1	2	1	20/2/14	9	6	0						0	28/2/14	Edmond	0	0	0	28/2/14	Nangue Charlette	0
60	28/2/14	l'Hopital Regional Nkongsamba	49	0	0	3	1	2	1	/12/13	9	7	0	0	0	0			0	28/2/14	Edmond	0	0	0	28/2/14	Nangue Charlette	0
61	28/2/14	l'Hopital Regional Nkongsamba	55	0	1	1	2	0	1		0	0	0	0	0	0			0	28/2/14	Edmond	0	0	0	28/2/14	Nangue Charlette	0
62	28/2/14	l'Hopital Regional Nkongsamba	53	2	1	3	1	2	1		6	4	0	0	0	3			0	28/2/14	Edmond	0	0	0	28/2/14	Nangue Charlette	0
64	28/2/14	l'Hopital Regional Nkongsamba	48	0	0	0	1	2	1										0	28/2/14	Edmond	0	0	0	28/2/14	Nangue Charlette	0
65	28/2/14	l'Hopital Regional Nkongsamba	52	1	0	1	1	2	1	2013	4	4	0	0	0	1			0	28/2/14	Edmond	0	0	0	28/2/14	Nangue Charlette	0
68	28/2/14	l'Hopital Regional Nkongsamba	44	2	0	0	3	2	1	/2/14	5	5	0	0	0	0			0	28/2/14	Edmond	0	0	0	28/2/14	Nangue Charlette	0
69	28/2/14	l'Hopital Regional Nkongsamba	45	0	0	0	1	2	1	17/1/14	6	5	0	0	0	0			0	28/2/14	Edmond	0	0	0	28/2/14	Nangue Charlette	0
70	28/2/14	l'Hopital Regional Nkongsamba	47	0	0	1	1	2	1	22/2/14	2	2	0	0	0	0			0	28/2/14	Edmond	1	2	2	28/2/14	Nangue Charlette	0
71	2014-03-03	l'Hopital Regional Nkongsamba	44	0	2	1	1	1	1	28/2/14	2	2	0	0	0	2			0	2014-03-03	Edmond	1	0	2	2014-03-03	Nangue Charlette	0
72	2014-03-03	l'Hopital Regional Nkongsamba	56	0	0	0	3	1	1	2009	10	5	0	0	1	0			0	2014-03-03	Edmond	0	0	0	2014-03-03	Nangue Charlette	0
73	2014-03-03	l'Hopital Regional Nkongsamba	72	0	0	0	3	1	1		8	1	0	0	0	2			0	2014-03-03	Edmond	0	0	0	2014-03-03	Nangue Charlette	0
74	2014-03-03	l'Hopital Regional Nkongsamba	48	0	1	1	1	2	1	2013-12-06	5	5	0	0	0	0			0	2014-03-03	Edmond	0	0	0	2014-03-03	Nangue Charlette	0
75	2014-03-03	l'Hopital Regional Nkongsamba	45	1	0	0	1	2	1		5	5	0	0	0	2			0	2014-03-03	Edmond	0	0	0	2014-03-03	Nangue Charlette	1
76	2014-03-03	l'Hopital Regional Nkongsamba	48	0	0	1	1	2	1	2013	10	9	0	0	0	0			0	2014-03-03	Edmond	1	2	2	2014-03-03	Nangue Charlette	0
77	2014-03-03	l'Hopital Regional Nkongsamba	57	0	0	0	3	2	1		10	6	0	0	1	0			0	2014-03-03	Edmond	0	0	0	2014-03-03	Nangue Charlette	0
78	2014-03-03	l'Hopital Regional Nkongsamba	59	0	1	0	1	1	1		2	1	0	0	1	2			0	2014-03-03	Edmond	0	0	0	2014-03-03	Nangue Charlette	0
79	2014-03-03	l'Hopital Regional Nkongsamba	53	0	0	0	1	1	1	2011	8	6	0	0	0	0			0	2014-03-03	Edmond	1	0	0	2014-03-03	Nangue Charlette	0
80	2014-03-03	l'Hopital Regional Nkongsamba	52	0	0	0	1	1	1	2005	13	9	0	0	0	0			1	2014-03-03	Edmond	1	0	2	2014-03-03	Nangue Charlette	0
81	2014-03-03	l'Hopital Regional Nkongsamba	59	0	1	1	1	1	1		12	9	0	0	0	0			0	2014-03-03	Edmond	0	0	0	2014-03-03	Nangue Charlette	1
82	2014-03-03	l'Hopital Regional Nkongsamba	61	0	0	1	1	1	1		14	7	0	0	0	0			0	2014-03-03	Edmond	1	0	0	2014-03-03	Nangue Charlette	0
83	2014-03-03	l'Hopital Regional Nkongsamba	43	1	0	2	1	2		21/2/14	5	4	0	0	1	0				2014-03-03	Edmond	0	0	0	2014-03-03	Nangue Charlette	1
84	2014-03-03	l'Hopital Regional Nkongsamba	43	0	0	3	1	2	1	2014-09-02	7	5	0	0	0	0			0	2014-03-03	Edmond	1	2	2	2014-03-03	Nangue Charlette	0
85	2014-03-03	l'Hopital Regional Nkongsamba	40	0	2	2	1	1	1	20/2/14	5	4	0	0	0	0			0	2014-03-03	Edmond	1	0	2	2014-03-03	Nangue Charlette	0
86	2014-03-03	l'Hopital Regional Nkongsamba	41	0	0	1	1	2	0	22/2/14	4	4	0	0	0	0			1	2014-03-03	Edmond	0	1	1	2014-03-03	Nangue Charlette	0
87	2014-03-03	l'Hopital Regional Nkongsamba	63	0	0	1	1	1	1		8	7	0	0	1	3			0	2014-03-03	Edmond	0	0	0	2014-03-03	Nangue Charlette	0
88	2014-03-03	l'Hopital Regional Nkongsamba	45	2	1	0	1	2	1	/2/14	2	1	0	0	1	0			0	2014-03-03	Edmond	0	0	0	2014-03-03	Nangue Charlette	0
89	2014-03-03	l'Hopital Regional Nkongsamba	66	0	0	1	3	1	1		9	9	0	0	0	0			0	2014-03-03	Edmond	0	0	0	2014-03-03	Nangue Charlette	0
90	2014-03-03	l'Hopital Regional Nkongsamba	54	0	0	0	3	1	1		3	3	0	0	1	0			0	2014-03-03	Edmond	0	0	0	2014-03-03	Nangue Charlette	1
91	2014-03-03	l'Hopital Regional Nkongsamba	70	0	0	1	3	2	1		11	8	0	0	0	0			0	2014-03-03	Edmond	0	0	0	2014-03-03	Nangue Charlette	0
92	2014-03-03	l'Hopital Regional Nkongsamba	43	1	1	1	1	2	1		4	4	0	0	0	0			0	2014-03-03	Edmond	0	0	0	2014-03-03	Nangue Charlette	0
93	2014-03-03	l'Hopital Regional Nkongsamba	55	0	0	1	1	2	1	25/1/14	5	3	0	0	0	0			0	2014-03-03	Edmond	0	0	0	2014-03-03	Nangue Charlette	0
94	2014-03-03	l'Hopital Regional Nkongsamba	40	0	0	1	1	2	1	18/2/14	6	6	0	0	1	0			0	2014-03-03	Edmond	0	0	0	2014-03-03	Nangue Charlette	0
95	2014-03-03	l'Hopital Regional Nkongsamba	45	0	0	0	1	1	1	22/2/14	8	7	0	0	1	0			0	2014-03-03	Edmond	0	0	0	2014-03-03	Nangue Charlette	0
96	2014-03-03	l'Hopital Regional Nkongsamba	56	0	0	1	3	1	0		8	7	0	0	0	0			1	2014-03-03	Edmond	1	0	2	2014-03-03	Nangue Charlette	1
97	2014-03-03	l'Hopital Regional Nkongsamba	57	0	0	0	1	1	1		4	4	0	0	0	0			0	2014-03-03	Edmond	0	0	0	2014-03-03	Nangue Charlette	1
98	2014-03-03	l'Hopital Regional Nkongsamba	46	0	1	0	1	2	1	27/1/14	8	6	0	1	0	0			0	2014-03-03	Edmond	0	0	0	2014-03-03	Nangue Charlette	1
99	2014-03-03	l'Hopital Regional Nkongsamba	58	0	0	0	1	2			8	6	0	0	0	0			0	2014-03-03	Edmond	0	0	0	2014-03-03	Nangue Charlette	1
100	2014-03-03	l'Hopital Regional Nkongsamba	53	0	0	1	1	1	0	/1/14	9	7	0	0	0	0			1	2014-03-03	Edmond	0	0	0	2014-03-03	Nangue Charlette	0
101	2014-03-03	l'Hopital Regional Nkongsamba	42	0	1	3	1	0	0	2011	3	1	0	0	0	2			1	2014-03-03	Edmond	0	0	0	2014-03-03	Nangue Charlette	0
102	2014-03-03	l'Hopital Regional Nkongsamba	54	0	0	1	1	1	0		6	5	0	0	0	0			1	2014-03-03	Edmond	0	0	0	2014-03-03	Nangue Charlette	1
103	2014-03-03	l'Hopital Regional Nkongsamba	45	0	2	3	3	2	0		6	6	0	0	0	0			1	2014-03-03	Edmond	1	2	2	2014-03-03	Nangue Charlette	0
104	2014-03-03	l'Hopital Regional Nkongsamba	52	0	0	0	2	1	0		2	2	0	0	0	0			1	2014-03-03	Edmond	1	0	0	2014-03-03	Nangue Charlette	0
105	2014-03-03	l'Hopital Regional Nkongsamba	44	0	1	1	3	2	0		5	5	0	0	0	0			1	2014-03-03	Edmond		2	2	2014-03-03	Nangue Charlette	0
106	2014-03-03	l'Hopital Regional Nkongsamba	45	0	0	0	2	2	0	28/1/14	3	3	0	0	0	0			1	2014-03-03	Edmond	1	2	2	2014-03-03	Nangue Charlette	0
107	2014-03-03	l'Hopital Regional Nkongsamba	42	0	0	3	1	2	0		5	5	0	0	0	0			1	2014-03-03	Edmond	1	1	1	2014-03-03	Nangue Charlette	0
108	2014-03-03	l'Hopital Regional Nkongsamba	40	0	0	1	1	2	0		4	4	0	0	0	0			1	2014-03-03	Edmond	0	0	0	2014-03-03	Nangue Charlette	0
109	2014-03-03	l'Hopital Regional Nkongsamba	54	0	0	0	2	1	0		9	8	0	0	0	0			1	2014-03-03	Edmond	0	0	0	2014-03-03	Nangue Charlette	0
110	2014-03-03	l'Hopital Regional Nkongsamba	39	1	0	0	1	2	1	25/2/14	8	6	0	0	1	0			0	2014-03-03	Edmond	0	0	0	2014-03-03	Nangue Charlette	0
111	2014-04-03	l'Hopital Regional Nkongsamba	40	1	1	0	1	2	1	24/2/14	6	4	0	0	0	0			0	2014-04-03	Edmond	0	0	0	2014-04-03	Nangue Charlette	0
112	2014-04-03	l'Hopital Regional Nkongsamba	43	1	0	0	1	2	1	/2/14	3	2	0	0	1	1			0	2014-04-03	Edmond	0	0	0	2014-04-03	Nangue Charlette	0
113	2014-04-03	l'Hopital Regional Nkongsamba	57	1	0	0	3	2	1		6	4	0	0	0	0			0	2014-04-03	Edmond	0	0	0	2014-04-03	Nangue Charlette	0
114	2014-04-03	l'Hopital Regional Nkongsamba	53	0	1	1	2	2	1	2011	4	3	0	0	1	0			0	2014-04-03	Edmond	0	0	0	2014-04-03	Nangue Charlette	0
115	2014-04-03	l'Hopital Regional Nkongsamba	42	0	2	2	1	2	1	2014-05-02	4	4	0	0	0	0			0	2014-04-03	Edmond	0	0	0	2014-04-03	Nangue Charlette	0
116	2014-04-03	l'Hopital Regional Nkongsamba	43	0	1	1	2	2	1	/9/13	3	2	0	0	0	0			0	2014-04-03	Edmond	0	0	0	2014-04-03	Nangue Charlette	1
117	2014-04-03	l'Hopital Regional Nkongsamba	48	0	0	1	2	2	1	/12/13	1	1	0	0	1	0			0	2014-04-03	Edmond	1	0	0	2014-04-03	Nangue Charlette	0
118	2014-04-03	l'Hopital Regional Nkongsamba	51	0	0	0	1	2	1	2010	6	5	0	0	1	0			0	2014-04-03	Edmond	0	0	0	2014-04-03	Nangue Charlette	1
119	2014-04-03	l'Hopital Regional Nkongsamba	57	0	0	0	1	1	1		9	6	0	0	0	0			0	2014-04-03	Edmond	0	0	0	2014-04-03	Nangue Charlette	0
120	2014-04-03	l'Hopital Regional Nkongsamba	54	0	0	1	3	2	1	/2/14	3	2	0	0	0	0			0	2014-04-03	Edmond	0	0	0	2014-04-03	Nangue Charlette	0
121	2014-04-03	l'Hopital Regional Nkongsamba	43	1	0	1	1	2	1	22/2/14	5	5	0	0	1	0			0	2014-04-03	Edmond	1	2	2	2014-04-03	Nangue Charlette	0
122	2014-04-03	l'Hopital Regional Nkongsamba	52	0	0	1	3	0	1		9	8	0	0	0	0			0	2014-04-03	Edmond	0	0	0	2014-04-03	Nangue Charlette	0
123	2014-04-03	l'Hopital Regional Nkongsamba	53	0	0	0	3	2	1		3	3	0	0	0	0			0	2014-04-03	Edmond	0	0	0	2014-04-03	Nangue Charlette	1
124	2014-04-03	l'Hopital Regional Nkongsamba	58	0	0	0	1	1	1		11	7	0	0	0	1			0	2014-04-03	Edmond	0	0	0	2014-04-03	Nangue Charlette	0
125	2014-04-03	l'Hopital Regional Nkongsamba	48	0	0	0	1	1	1		5	5	0	0	1	0			0	2014-04-03	Edmond	0	0	0	2014-04-03	Nangue Charlette	0
126	2014-04-03	l'Hopital Regional Nkongsamba	58	0	0	0	1	1	1		7	6	0	0	1	0			0	2014-04-03	Edmond	0	0	0	2014-04-03	Nangue Charlette	0
127	2014-04-03	l'Hopital Regional Nkongsamba	43	0	1	0	2	2	1		3	1	0	0	1	1			0	2014-04-03	Edmond	0	0	0	2014-04-03	Nangue Charlette	0
128	2014-04-03	l'Hopital Regional Nkongsamba	40	0	0	0	1	2	1	14/2/14	5	3	0	0	0	0			0	2014-04-03	Edmond	1	0	0	2014-04-03	Nangue Charlette	0
129	2014-04-03	l'Hopital Regional Nkongsamba	40	0	1	1	1	2	0	25/2/14	6	5	0	0	0	0			1	2014-04-03	Edmond	0	0	0	2014-04-03	Nangue Charlette	0
130	2014-04-03	l'Hopital Regional Nkongsamba	57	0	0	0	1	1	1		3	3	0	0	0	0			0	2014-04-03	Edmond	0	0	0	2014-04-03	Nangue Charlette	1
131	2014-04-03	l'Hopital Regional Nkongsamba	47	0	0	0	1	1	1		6	6	0	0	1	0			0	2014-04-03	Edmond	0	0	0	2014-04-03	Nangue Charlette	1
132	2014-04-03	l'Hopital Regional Nkongsamba	59	0	0	1	3	1	1		3	2	0	0	0	0			0	2014-04-03	Edmond	0	0	0	2014-04-03	Nangue Charlette	1
133	2014-04-03	l'Hopital Regional Nkongsamba	57	0	0	1	3	2	1		6	6	0	0	0	0			0	2014-04-03	Edmond	0	0	0	2014-04-03	Nangue Charlette	1
134	2014-04-03	l'Hopital Regional Nkongsamba	60	0	0	1	1	1	1		7	5	0	0	0	0			0	2014-04-03	Edmond	0	0	0	2014-04-03	Nangue Charlette	1
135	2014-04-03	l'Hopital Regional Nkongsamba	48	0	0	0	1	2	1	2014-12-02	5	5	0	0	0	0			0	2014-04-03	Edmond	0	0	2	2014-04-03	Nangue Charlette	0
136	2014-04-03	l'Hopital Regional Nkongsamba	40	0	2	1	2	2	1		3	2	0	0	0	0			0	2014-04-03	Edmond	0	0	0	2014-04-03	Nangue Charlette	0
137	2014-04-03	l'Hopital Regional Nkongsamba	48	0	0	0	1	2	1	/10/13	7	5	0	0	0	0			0	2014-04-03	Edmond	0	0	0	2014-04-03	Nangue Charlette	0
138	2014-04-03	l'Hopital Regional Nkongsamba	41	0	1	1	1	1	1		4	4	0	0	0	0			0	2014-04-03	Edmond	0	0	0	2014-04-03	Nangue Charlette	1
139	2014-04-03	l'Hopital Regional Nkongsamba	52	0	0	0	1	2	1		8	6	0	0	0	0			0	2014-04-03	Edmond	0	0	0	2014-04-03	Nangue Charlette	1
140	2014-04-03	l'Hopital Regional Nkongsamba	43	0	1	1	1	1	1	2014	6	5	0	0	0	0			0	2014-04-03	Edmond	0	0	0	2014-04-03	Nangue Charlette	1
141	2014-04-03	l'Hopital Regional Nkongsamba	43	0	0	1	2	1	0		5	4	0	0	0	0			1	2014-04-03	Edmond	0	0	0	2014-04-03	Nangue Charlette	0
142	2014-04-03	l'Hopital Regional Nkongsamba	40	0	0	1	2	2	0	2013	4	3	0	0	0	0			1	2014-04-03	Edmond	1	2	2	2014-04-03	Nangue Charlette	0
143	2014-04-03	l'Hopital Regional Nkongsamba	49	0	0	1	1	2	1		6	2	0	0	0	0			0	2014-04-03	Edmond	1	0		2014-04-03	Nangue Charlette	0
144	2014-04-03	l'Hopital Regional Nkongsamba	57	0	0	0	1	1	1		13	8	0	0	0	0			0	2014-04-03	Edmond	0	0	0	2014-04-03	Nangue Charlette	0
145	2014-04-03	l'Hopital Regional Nkongsamba	71	0	0	1	1	0	1		7	5	0	0	0	0			0	2014-04-03	Edmond	0	0	0	2014-04-03	Nangue Charlette	1
146	2014-04-03	l'Hopital Regional Nkongsamba	42	0	0	1	1	2	1	2014-08-02	5	4	0	0	0	0			0	2014-04-03	Edmond	1	2	2	2014-04-03	Nangue Charlette	0
147	2014-04-03	l'Hopital Regional Nkongsamba	44	0	0	0	1	3	1	25/2/14	5	1	0	0	0	0			0	2014-04-03	Edmond	0	0	0	2014-04-03	Nangue Charlette	0
148	2014-04-03	l'Hopital Regional Nkongsamba	47	0	0	0	1	2	1	24/1/14	5	3	0	0	0	0			0	2014-04-03	Edmond	1	2	2	2014-04-03	Nangue Charlette	0
149	2014-04-03	l'Hopital Regional Nkongsamba	56	1	0	1	3	2	1		10	6	0	0	0	0			0	2014-04-03	Edmond	0	0	0	2014-04-03	Nangue Charlette	1
150	2014-04-03	l'Hopital Regional Nkongsamba	55	0	1	1	2	3	1		5	1	0	0	0	1			0	2014-04-03	Edmond	0	0	0	2014-04-03	Nangue Charlette	0
151	2014-04-03	l'Hopital Regional Nkongsamba	47	0	1	0	1	2	1		7	6	0	0	0	0			0	2014-04-03	Edmond	0	0	0	2014-04-03	Nangue Charlette	0
152	2014-04-03	l'Hopital Regional Nkongsamba	41	0	1	0	3	0	1	2009	9	6	0	0	0	0			0	2014-04-03	Edmond	0	0	0	2014-04-03	Nangue Charlette	1
153	2014-04-03	l'Hopital Regional Nkongsamba	40	0	1	0	1	2	1	16/2/14	6	2	0	0	1	0			0	2014-04-03	Edmond	1	0	0	2014-04-03	Nangue Charlette	1
154	2014-05-03	l'Hopital Regional Nkongsamba	52	0	0	0	1	1	1	2012	4	4	0	0	0	0			0	2014-05-03	Edmond	0	0	0	2014-05-03	Nangue Charlette	0
155	2014-05-03	l'Hopital Regional Nkongsamba	42	0	0	0	1	2	1	15/2/14	6	4	0	0	0	0			0	2014-05-03	Edmond	0	0	0	2014-05-03	Nangue Charlette	0
156	2014-05-03	l'Hopital Regional Nkongsamba	45	1	2	3	1	2	1	/12/13	4	4	0	0	0	0			0	2014-05-03	Edmond	0	0	0	2014-05-03	Nangue Charlette	0
157	2014-05-03	l'Hopital Regional Nkongsamba	55	0	0	1	3	1	1		13	8	0	0	0	0			1	2014-05-03	Edmond	0	0	0	2014-05-03	Nangue Charlette	0
158	2014-05-03	l'Hopital Regional Nkongsamba	40	0	0	0	1	1	1	2014-02-02	7	7	0	0	0	0			0	2014-05-03	Edmond	1	0	0	2014-05-03	Nangue Charlette	0
159	2014-05-03	l'Hopital Regional Nkongsamba	55	0	0	1	1	1	1		5	5	0	0	1	0			0	2014-05-03	Edmond	0	0	0	2014-05-03	Nangue Charlette	1
160	2014-05-03	l'Hopital Regional Nkongsamba	64	0	0	0	1	1	1		10	9	0	0	0	0			0	2014-05-03	Edmond	0	0	0	2014-05-03	Nangue Charlette	0
161	2014-05-03	l'Hopital Regional Nkongsamba	54	0	0	0	3	2	0		1	1	0	1	0	0			1	2014-05-03	Edmond	0	0	0	2014-05-03	Nangue Charlette	0
162	2014-05-03	l'Hopital Regional Nkongsamba	44	0	1	0	1	1	0	/6/13	7	6	0	0	0	0			1	2014-05-03	Edmond		0	0	2014-05-03	Nangue Charlette	0
163	2014-05-03	l'Hopital Regional Nkongsamba	62	0	0	0	1	0	1		7	6	0	0	0	0			0	2014-05-03	Edmond	1	0	0	2014-05-03	Nangue Charlette	0
164	2014-05-03	l'Hopital Regional Nkongsamba	48	0	0	1	1	1	1		5	5	0	0	0	0			0	2014-05-03	Edmond	1	0	0	2014-05-03	Nangue Charlette	0
165	2014-05-03	l'Hopital Regional Nkongsamba	57	0	1	1	2	2	1	2002	3	1	0	0	0	1			0	2014-05-03	Edmond	1	0	0	2014-05-03	Nangue Charlette	1
166	2014-05-03	l'Hopital Regional Nkongsamba	64	0	0	1	1	2	1		7	7	0	0	1	0			0	2014-05-03	Edmond	0	0	0	2014-05-03	Nangue Charlette	0
167	2014-05-03	l'Hopital Regional Nkongsamba	63	0	0	0	1	1	1		10	6	0	0	0	0			0	2014-05-03	Edmond	0	0	0	2014-05-03	Nangue Charlette	0
168	2014-05-03	l'Hopital Regional Nkongsamba	47	0	1	1	2	1	1	2014-11-02	5	4	0	0	0	0			0	2014-05-03	Edmond	0	0	0	2014-05-03	Nangue Charlette	0
169	2014-05-03	l'Hopital Regional Nkongsamba	43	0	1	3	2	2	1	2014-08-02	4	1	0	0	0	0			0	2014-05-03	Edmond	0	0	0	2014-05-03	Nangue Charlette	0
170	2014-05-03	l'Hopital Regional Nkongsamba	53	0	1	0	1	1	0		10	5	0	0	0	0			1	2014-05-03	Edmond	0	0	0	2014-05-03	Nangue Charlette	0
171	2014-05-03	l'Hopital Regional Nkongsamba	41	0	0	1	2	2	1	2014-07-02	2	2	0	0	0	0			0	2014-05-03	Edmond	1	0	0	2014-05-03	Nangue Charlette	0
172	2014-05-03	l'Hopital Regional Nkongsamba	47	0	1	1	2	2	1	20/2/14	0	0	0	0	0	0			0	2014-05-03	Edmond	0	0	0	2014-05-03	Nangue Charlette	0
173	2014-05-03	l'Hopital Regional Nkongsamba	48	0	1	0	1	2	1		6	4	0	0	0	0			0	2014-05-03	Edmond	0	2	2	2014-05-03	Nangue Charlette	0
174	2014-05-03	l'Hopital Regional Nkongsamba	55	0	0	0	1	2	1		10	5	0	0	1	0			0	2014-05-03	Edmond	0	0	0	2014-05-03	Nangue Charlette	0
175	2014-05-03	l'Hopital Regional Nkongsamba	42	1	0	0	3	2	1		5	4	0	0	1	0			0	2014-05-03	Edmond	1	0	0	2014-05-03	Nangue Charlette	0
176	2014-05-03	l'Hopital Regional Nkongsamba	69	0	1	1	1	1	1		9	7	0	0	0	0			0	2014-05-03	Edmond	0	0	0	2014-05-03	Nangue Charlette	0
177	2014-05-03	l'Hopital Regional Nkongsamba	63	0	0	0	3	1	1		10	7	0	0	0	0			0	2014-05-03	Edmond	0	0	0	2014-05-03	Nangue Charlette	1
178	2014-05-03	l'Hopital Regional Nkongsamba	43	0	0	3	1	2	1	15/2/14	5	4	0	0	1	0			0	2014-05-03	Edmond	1	0	0	2014-05-03	Nangue Charlette	0
179	2014-05-03	l'Hopital Regional Nkongsamba	56	0	0	0	2	0			2	2	0	0		0				2014-05-03	Edmond	0	0	0	2014-05-03	Nangue Charlette	1
180	2014-05-03	l'Hopital Regional Nkongsamba	56	0	0	0	1	2	1		7	4	0	0	1	2			0	2014-05-03	Edmond	0	0	0	2014-05-03	Nangue Charlette	0
181	2014-05-03	l'Hopital Regional Nkongsamba	54	0	0	1	1	2	1		8	6	0	0	0	0			0	2014-05-03	Edmond	0	0	0	2014-05-03	Nangue Charlette	0
182	2014-05-03	l'Hopital Regional Nkongsamba	41	0	2	3	1	1	1	2014-01-03	9	6	0	0	0	0			0	2014-05-03	Edmond	0	0	0	2014-05-03	Nangue Charlette	0
183	2014-05-03	l'Hopital Regional Nkongsamba	56	1	0	0	1	2	1		6	4	0	0	0	2			0	2014-05-03	Edmond	0	0	0	2014-05-03	Nangue Charlette	1
184	2014-05-03	l'Hopital Regional Nkongsamba	57	0	1	3	2	1	1		10	8	0	0	0	0			0	2014-05-03	Edmond	1			2014-05-03	Nangue Charlette	1
185	2014-05-03	l'Hopital Regional Nkongsamba	45	0	0	1	1	2	1	26/2/14	5	5	0	0	1	0			0	2014-05-03	Edmond	0	1	1	2014-05-03	Nangue Charlette	0
186	2014-05-03	l'Hopital Regional Nkongsamba	70	0	1	1	3	1	1		11	7	0	0	1	0			0	2014-05-03	Edmond	1	0	0	2014-05-03	Nangue Charlette	0
187	2014-05-03	l'Hopital Regional Nkongsamba	49	0	0	1	2	2	1	23/2/14	9	7	0	0	0	0			0	2014-05-03	Edmond	0	0	0	2014-05-03	Nangue Charlette	0
188	2014-05-03	l'Hopital Regional Nkongsamba	61	0	1	1	2	2	0		4	3	0	0	0	0			1	2014-05-03	Edmond	0	0	0	2014-05-03	Nangue Charlette	1
189	2014-05-03	l'Hopital Regional Nkongsamba	52	0	1	0	1	2	1		3	1	0	0	1	1			0	2014-05-03	Edmond	0	0	0	2014-05-03	Nangue Charlette	0
190	2014-05-03	l'Hopital Regional Nkongsamba	53	0	0	0	2	2	1		3	1	0	0	0	1			0	2014-05-03	Edmond	0	0	1	2014-05-03	Nangue Charlette	0
191	2014-06-03	l'Hopital Regional Nkongsamba	42	0	0	0	1	2	0		6	5	0	0	1	0			1	2014-06-03	Edmond	1	0	0	2014-06-03	Nangue Charlette	1
192	2014-06-03	l'Hopital Regional Nkongsamba	35	2	2	3	1	3	0	2014-05-02	5	4	0	0	0	0			1	2014-06-03	Edmond	0	0	2	2014-06-03	Nangue Charlette	0
193	2014-06-03	l'Hopital Regional Nkongsamba	52	2		0	3	0	0		7	5	0	0	0	0			1	2014-06-03	Edmond	0	0	0	2014-06-03	Nangue Charlette	1
198	2014-06-03	l'Hopital Regional Nkongsamba	55	2	2	0	3	2	1		6	4	0	0	1	2			0	2014-06-03	Edmond	0	0	0	2014-06-03	Nangue Charlette	0
199	2014-06-03	l'Hopital Regional Nkongsamba	25	2	1	1	2	2		28/2/14	1	1	0	0	0	0				2014-06-03	Edmond		0	0	2014-06-03	Nangue Charlette	0
200	2014-06-03	l'Hopital Regional Nkongsamba	47	2	0	1	1	1	1	/3/14	8	6	0	0	1	0			0	2014-06-03	Edmond	0	0	0	2014-06-03	Nangue Charlette	1
201	2014-06-03	l'Hopital Regional Nkongsamba	47	0	0	1	1	2			6	6	0	0	0	0				2014-06-03	Edmond	0	0	0	2014-06-03	Nangue Charlette	1
202	2014-06-03	l'Hopital Regional Nkongsamba	75	0	0	1	1	2			11	7	0	0	1	0				2014-06-03	Edmond	1	0	0	2014-06-03	Nangue Charlette	0
203	2014-06-03	l'Hopital Regional Nkongsamba	47	1	1	1	1	2	1		5	5	0	0	0	0			0	2014-06-03	Edmond	0	0	0	2014-06-03	Nangue Charlette	0
204	2014-06-03	l'Hopital Regional Nkongsamba	40	1	0	0	1	2		25/3/14	4	3	0	1	0	0				2014-06-03	Edmond	1	0	2	2014-06-03	Nangue Charlette	0
205	2014-06-03	l'Hopital Regional Nkongsamba	50	0	1	1	1	1			7	6	0	0	0	0				2014-06-03	Edmond	1	0		2014-06-03	Nangue Charlette	0
206	2015-06-03	l'Hopital Regional Nkongsamba	70	2	0	1	3	0			8	8	0	0	0	2				2014-06-03	Edmond	1			2014-06-03	Nangue Charlette	0
207	2014-06-03	l'Hopital Regional Nkongsamba	47	1	1	3	1	2		24/2/14	5	6	0	0	0	2				2014-06-03	Edmond	1	1	1	2014-06-03	Nangue Charlette	0
208	2014-06-03	l'Hopital Regional Nkongsamba	47	0	1	1	1	1			7	6	0	0	0	0				2014-06-03	Edmond	0	0	0	2014-06-03	Nangue Charlette	0
209	2014-06-03	l'Hopital Regional Nkongsamba	44	1	1	0	1	2		17/2/14	4	4	0	0	0	0				2014-06-03	Edmond	0	0	0	2014-06-03	Nangue Charlette	0
210	2014-06-03	l'Hopital Regional Nkongsamba	41	0	0	3	1	2		2014-03-03	9	5	0	0	1	0				2014-06-03	Edmond	1	2	1	2014-06-03	Nangue Charlette	0
211	2014-07-03	l'Hopital Regional Nkongsamba	56	0	0	1	3	2		/1/14	6	6	0	0	0	0				2014-07-03	Edmond	1	0	0	2014-07-03	Nangue Charlette	0
212	2014-07-03	l'Hopital Regional Nkongsamba	51	1	0	0	1	2			8	6	0	0	0	3				2014-07-03	Edmond	0	0	2	2014-07-03	Nangue Charlette	0
213	2014-07-03	l'Hopital Regional Nkongsamba	45	1	0	1	1	2		/2/14	6	5	0	0	0	0				2014-07-03	Edmond	0	0	0	2014-07-03	Nangue Charlette	0
214	2014-07-03	l'Hopital Regional Nkongsamba	51	1	1	1	1	3		24/2/14	3	1	0	0	1	4				2014-07-03	Edmond	0	0	0	2014-07-03	Nangue Charlette	0
215	2014-07-03	l'Hopital Regional Nkongsamba	40	2	0	1	1	2		22/2/14	4	5	0	0	0	0				2014-07-03	Edmond	0	0	0	2014-07-03	Nangue Charlette	0
216	2014-07-03	l'Hopital Regional Nkongsamba	43	1	1	0	1	2		2014-03-03	8	5	0	0	0	0				2014-07-03	Edmond	1	2	1	2014-07-03	Nangue Charlette	0
217	2014-07-03	l'Hopital Regional Nkongsamba	50	2	2	3	1	2			8	6	0	0	1	3				2014-07-03	Edmond	0	0	0	2014-07-03	Nangue Charlette	0
218	2014-07-03	l'Hopital Regional Nkongsamba	42	0	0	0	1	2			7	6	0	0	0	0				2014-07-03	Edmond	0	0	0	2014-07-03	Nangue Charlette	0
219	2014-07-03	l'Hopital Regional Nkongsamba	52	2	0	1	2	2			5	3	0	0	0	0				2014-07-03	Edmond	0	0	0	2014-07-03	Nangue Charlette	0
220	2014-07-03	l'Hopital Regional Nkongsamba	40	1	0	0	1	2		2014-10-02	7	3	0	0	0	0				2014-07-03	Edmond	1	0	0	2014-07-03	Nangue Charlette	0
221	2014-08-03	l'Hopital Regional Nkongsamba	35	0	0	1	1	2			4	4	1	0	0	0				2014-08-03	Edmond	1	1	1	2014-08-03	Nangue Charlette	1
222	2014-10-03	l'Hopital Regional Nkongsamba	57	0	1	0	2	1	0		1	1	0	0	0	0			1	2014-10-03	Edmond	1	0	0	2014-10-03	Nangue Charlette	0
223	2014-10-03	l'Hopital Regional Nkongsamba	50	0	0	0	1	2	0		9	5	0	0	0	0			1	2014-10-03	Edmond	0	0	0	2014-10-03	Nangue Charlette	0
225	2014-10-03	l'Hopital Regional Nkongsamba	49	0	1	0	1	1	0	/6/13	9	6	0	0	0	0			1	2014-10-03	Edmond	1	0	0	2014-10-03	Nangue Charlette	0
226	2014-10-03	l'Hopital Regional Nkongsamba	42	2	0	0	1	1	0	2014-03-03	5	4	0	0	1	0			1	2014-10-03	Edmond	1	0	0	2014-10-03	Nangue Charlette	0
227	2014-10-03	l'Hopital Regional Nkongsamba	45	0	0	1	1	2		14/2/14	2	2	0	0	0	0				2014-10-03	Edmond	1	2	1	2014-10-03	Nangue Charlette	0
228	2014-10-03	l'Hopital Regional Nkongsamba	47	0	0	0	1	1		2014-08-03	3	2	0	0	0	0				2014-10-03	Edmond	0	0	0	2014-10-03	Nangue Charlette	0
229	2014-10-03	l'Hopital Regional Nkongsamba	45	0	0	1	3	1	0	2000	9	5	0	0	1	0			1	2014-10-03	Edmond	1	0	0	2014-10-03	Nangue Charlette	0
230	2014-10-03	l'Hopital Regional Nkongsamba	47	0	0	0	3	2	0		9	7	0	0	0	0			1	2014-10-03	Edmond	0	0	0	2014-10-03	Nangue Charlette	0
231	2014-10-03	l'Hopital Regional Nkongsamba	49	0	0	0	1	1	0		7	7	0	0	1	1			1	2014-10-03	Edmond	1	0	0	2014-10-03	Nangue Charlette	0
232	2014-10-03	l'Hopital Regional Nkongsamba	48	0	0	0	3	1	0	2011	9	5	0	0	0	0			1	2014-10-03	Edmond	0	0	0	2014-10-03	Nangue Charlette	0
233	2014-10-03	l'Hopital Regional Nkongsamba	56	0	0	3	2	0	0		9	7	0	0	0	0			1	2014-10-03	Edmond	0	0	0	2014-10-03	Nangue Charlette	0
235	2014-12-03	l'Hopital Regional Nkongsamba	61	0	0	1	3	1	0		5	3	0	1	0	0			1	2014-12-03	Edmond	0	0	0	2014-12-03	Nangue Charlette	0
236	2014-12-03	l'Hopital Regional Nkongsamba	56	0	0	0	1	1	0		4	3	0	0	0	0			1	2014-12-03	Edmond	0	0	2	2014-12-03	Nangue Charlette	0
237	2014-12-03	l'Hopital Regional Nkongsamba	42	0	0	1	2	1	0		0	0	0	0	0	0			1	2014-12-03	Edmond	0	0	0	2014-12-03	Nangue Charlette	0
238	2014-12-03	l'Hopital Regional Nkongsamba	61	0	1	0	1	0	0		9	7	0	0	0	0			1	2014-12-03	Edmond	0	0	0	2014-12-03	Nangue Charlette	0
239	2014-12-03	l'Hopital Regional Nkongsamba	60	0	1	3	3	1	0		6	5	0	0	0	0			1	2014-12-03	Edmond	0	0	0	2014-12-03	Nangue Charlette	0
240	2014-12-03	l'Hopital Regional Nkongsamba	42	0	1	0	3	1	0	2014-05-03	7	6	0	0	0	0			1	2014-12-03	Edmond	1	2	2	2014-12-03	Nangue Charlette	0
241	2014-12-03	l'Hopital Regional Nkongsamba	52	2	1	1	1	1	0		7	5	0	0	0	0			1	2014-12-03	Edmond	0	0	0	2014-12-03	Nangue Charlette	0
242	2014-12-03	l'Hopital Regional Nkongsamba	45	2	0	0	2	2	0	2014-01-01	2	2	0	0	0	0			1	2014-12-03	Edmond	1	2	2	2014-12-03	Nangue Charlette	0
243	2014-10-03	l'Hopital Regional Nkongsamba	42	0	2	0	3	1	0		8	4	0	0	0	0			1	2014-10-03	Edmond	1	2	2	2014-10-03	Nangue Charlette	0
244	2014-10-03	l'Hopital Regional Nkongsamba	62	0	2	0	3	1	0		9	8	0	0	0	0			1	2014-10-03	Edmond	0	0	0	2014-10-03	Nangue Charlette	0
245	2014-10-03	l'Hopital Regional Nkongsamba	46	0	2	3	3	1	0		6	1	0	0	0	0			1	2014-10-03	Edmond	0	0	0	2014-10-03	Nangue Charlette	0
246	2014-10-03	l'Hopital Regional Nkongsamba	43	0	0	3	2	1	0		2	1	0	0	0	0			1	2014-10-03	Edmond	1	0	0	2014-10-03	Nangue Charlette	0
247	2014-10-03	l'Hopital Regional Nkongsamba	52	0	0	0	1	1	0		7	6	0	0	0	0			1	2014-10-03	Edmond	0	0	0	2014-10-03	Nangue Charlette	0
248	2014-10-03	l'Hopital Regional Nkongsamba	64	0	0	0	1	0	0		10	9	0	0	1	0			1	2014-10-03	Edmond	0	0	0	2014-10-03	Nangue Charlette	0
249	2014-10-03	l'Hopital Regional Nkongsamba	47	0	0	1	1	1	0	27/2/14	8	4	0	0	0	0			1	2014-10-03	Edmond	1	0	0	2014-10-03	Nangue Charlette	0
250	2014-10-03	l'Hopital Regional Nkongsamba	44	0	0	0	3	1	0	13/2/14	7	3	0	0	0	0			1	2014-10-03	Edmond	1	2	2	2014-10-03	Nangue Charlette	0
251	2014-10-03	l'Hopital Regional Nkongsamba	44	0	1	0	2	2	0	25/2/14	8	6	0	0	0	0			1	2014-10-03	Edmond	1	2	2	2014-10-03	Nangue Charlette	0
252	2014-10-03	l'Hopital Regional Nkongsamba	41	0	1	3	3	2	0	28/2/14	8	4	0	0	0	0			1	2014-10-03	Edmond		2	2	2014-10-03	Nangue Charlette	0
253	2014-10-03	l'Hopital Regional Nkongsamba	40	0	0	0	2	2	0	2014-02-02	2	1	0	0	0	0			1	2014-10-03	Edmond	0	0	0	2014-10-03	Nangue Charlette	0
254	24/3/14	l'Hopital Regional Nkongsamba	60	0	0	1	3	2	0	2005	5	1	0	0	0	0			1	24/3/2014	Edmond	0	0	0	24/3/14	Nangue Charlette	0
256	2014-07-04	l'Hopital Regional Nkongsamba	50	0	2	0	3	0	0		7	6	0	0	0	0			1	2014-07-04	Edmond	0	0	0	2014-07-04	Nangue Charlette	0
257	2014-07-04	l'Hopital Regional Nkongsamba	45	0	0	3	3	1	0	26/3/14	7	6	0	0	0	0			1	2014-07-04	Edmond	0	0	0	2014-07-04	Nangue Charlette	0
258	2014-07-04	l'Hopital Regional Nkongsamba	37	0	1	0	2	2	0	22/3/14	0	0	0	0	0	0			1	2014-07-04	Edmond	0	0	0	2014-07-04	Nangue Charlette	0
259	2014-07-04	l'Hopital Regional Nkongsamba	60	0	0	0	3	1	0		6	5	0	0	0	0			1	2014-07-04	Edmond	0	0	0	2014-07-04	Nangue Charlette	0
260	2014-07-04	l'Hopital Regional Nkongsamba	37	0	2	2	1	2	0	13/3/14	8	5	0	0	0	0			1	2014-07-04	Edmond	0	2	2	2014-07-04	Nangue Charlette	1
261	2014-07-04	l'Hopital Regional Nkongsamba	40	0	2	1	3	1	0	2014-01-04	9	7	0	0	1	0			1	2014-07-04	Edmond	0	0	0	2014-07-04	Nangue Charlette	0
262	2014-07-04	l'Hopital Regional Nkongsamba	43	0	1	0	3	2	0	30/3/14	8	4	0	0	0	0			1	2014-07-04	Edmond	0	0	0	2014-07-04	Nangue Charlette	0
263	2014-07-04	l'Hopital Regional Nkongsamba	54	0	1	1	3	0	0		5	5	0	0	0	0			1	2014-07-04	Edmond	0	0	0	2014-07-04	Nangue Charlette	0
264	2014-07-04	l'Hopital Regional Nkongsamba	64	0	0	1	1	0	0		9	6	0	0	0	0			1	2014-07-04	Edmond	0	0	0	2014-07-04	Nangue Charlette	0
265	2014-07-04	l'Hopital Regional Nkongsamba	44	0	1	1	1	2	0		8	6	0	0	0	0			1	2014-07-04	Edmond	1	0	0	2014-07-04	Nangue Charlette	0
266	2014-07-04	l'Hopital Regional Nkongsamba	50	0	0	0	1	1	0		6	6	0	0	0	0			1	2014-07-04	Edmond	0	0	2	2014-07-04	Nangue Charlette	0
268	2014-07-04	l'Hopital Regional Nkongsamba	60	0	2	1	3	0	0		7	5	0	0	1	0			1	2014-07-04	Edmond	0	0	0	2014-07-04	Nangue Charlette	0
269	2014-07-04	l'Hopital Regional Nkongsamba	47	0	1	1	3	2	0		7	5	0	0	1	0			1	2014-07-04	Edmond	1	2	2	2014-07-04	Nangue Charlette	0
270	2014-07-04	l'Hopital Regional Nkongsamba	37	0	1	1	2	2	0		2	2	0	0	0	0			1	2014-07-04	Edmond	0	0	0	2014-07-04	Nangue Charlette	0
271	2014-07-04	l'Hopital Regional Nkongsamba	40	0	2	1	1	1	0		9	6	0	0	0	0			1	2014-07-04	Edmond	0	0	0	2014-07-04	Nangue Charlette	0
272	2014-07-04	l'Hopital Regional Nkongsamba	46	0	0	0	3	2	0		7	5	0	0	0	0			1	2014-07-04	Edmond	0	0	0	2014-07-04	Nangue Charlette	0
273	2014-07-04	l'Hopital Regional Nkongsamba	60	0	0	0	3	2	0		8	7	0	0	0	0			1	2014-07-04	Edmond	0	0	0	2014-07-04	Nangue Charlette	0
274	2014-07-04	l'Hopital Regional Nkongsamba	38	0	0	0	3	1	0	2014-06-03	5	4	0	0	0	0			1	2014-07-04	Edmond	0	2	2	2014-07-04	Nangue Charlette	0
275	2014-07-04	l'Hopital Regional Nkongsamba	52	0	0	0	1	1	0		5	4	0	0	0	0			1	2014-07-04	Edmond	0	0	0	2014-07-04	Nangue Charlette	0
276	2014-07-04	l'Hopital Regional Nkongsamba	39	0	0	3	3	0	0	28/3/14	4	3	0	0	0	0			1	2014-07-04	Edmond	1	0	2	2014-07-04	Nangue Charlette	0
277	2014-11-04	l'Hopital Regional Nkongsamba	40	0	1	1	2	2	0	/12/13	4	0	0	0	0	0			1	2014-11-04	Edmond	0	0	0	2014-11-04	Nangue Charlette	0
278	28/4/14	l'Hopital Regional Nkongsamba	48	0	0	0	1	1	0	27/3/14	8	6	0	0	0	0			1	28/4/14	Edmond	1	0	0	28/4/14	Nangue Charlette	0
279	28/4/14	l'Hopital Regional Nkongsamba	55	0	1	1	1	1	0	Menopause	10	7	0	0	0	0			1	28/4/14	Edmond	0	0	0	28/4/14	Nangue Charlette	0
280	28/4/14	l'Hopital Regional Nkongsamba	63	0	1	3	1	0	0	Menopause	1	1	0	0	0	0	1		1	28/4/14	Edmond	0	0	0	28/4/14	Nangue Charlette	0
281	28/4/14	l'Hopital Regional Nkongsamba	58	2	0	0	1	2	0	Menopause	8	6	0	0	0	0			1	28/4/14	Edmond	1	0	0	28/4/14	Nangue Charlette	0
282	28/4/14	l'Hopital Regional Nkongsamba	60	0	0	0	1	1	0	Menopause	10	8	0	0	0	0	1		1	28/4/14	Edmond	0	0	0	28/4/14	Nangue Charlette	0
283	28/4/14	l'Hopital Regional Nkongsamba	52	0	0	1	1	1	0	15/12/13	10	10	0	1	0	0	0		1	28/4/14	Edmond	0	0	0	28/4/14	Nangue Charlette	0
284	28/4/14	l'Hopital Regional Nkongsamba	35	2	2	3	2	1	0	2014-05-04	3	3	0	0	0	0	0		1	28/4/14	Edmond	0	0	0	28/4/14	Nangue Charlette	1
285	28/4/14	l'Hopital Regional Nkongsamba	42	0	0	1	1	2	0	2014-12-04	5	3	0	0	1	0	1		1	28/4/14	Edmond	0	0	0	28/4/14	Nangue Charlette	0
286	28/4/14	l'Hopital Regional Nkongsamba	39	0	1	1	2	1	0	2014-03-04	3	2	0	0	1	0			1	28/4/14	Edmond	0	0	0	28/4/14	Nangue Charlette	0
287	28/4/14	l'Hopital Regional Nkongsamba	42	0	0	0	1	2	0	2014-04-04	7	5	0	0	0	0	1	1	1	28/4/14	Edmond	1				Nangue Charlette	0
288	28/4/14	l'Hopital Regional Nkongsamba	38	0	0	0	3	1	0	2014-06-04	0	0	0	0	0	0			1	28/4/14	Edmond	0	0	0	28/4/14	Nangue Charlette	0
289	28/4/14	l'Hopital Regional Nkongsamba	41	2	0	0	3	1	0	15/4/14	3	3	0	0	0	0			1	28/4/14	Edmond	0	0	0	28/4/14	Nangue Charlette	0
290	2014-05-05	l'Hopital Regional Nkongsamba	51	0	2	1	3	1	0	15/4/14	6	3	0	0	0	0		0	1	2014-05-05	Edmond	0	0	0	2014-05-05	Nangue Charlette	0
291	2014-05-05	l'Hopital Regional Nkongsamba	40	2	0	0	1	1	0	15/4/14	1	0	0	0	0	0	1		1	2014-05-05	Edmond	0	0	0	2014-05-05	Nangue Charlette	0
292	2014-05-05	l'Hopital Regional Nkongsamba	42	2	2	3	3	2	0	2014-01-04	10	7	0	0	0	0		0	1	2014-05-05	Edmond	0	0	0	2014-05-05	Nangue Charlette	0
293	2014-05-05	l'Hopital Regional Nkongsamba	50	2	0	1	1	1	0	Menopause	7	4	0	0	0	0	1		1	2014-05-05	Edmond	0	0	0	2014-05-05	Nangue Charlette	0
294	2014-05-05	l'Hopital Regional Nkongsamba	53	0	1	0	1	1	0	Menopause	5	5	0	0	0	0		0	1	2014-05-05	Edmond	0	0	0	2014-05-05	Nangue Charlette	0
295	2014-05-05	l'Hopital Regional Nkongsamba	42	2	1	1	2	2	0	30/4/14	1	1	0	0	0	0	1		1	2014-05-05	Edmond	0	0	0	2014-05-05	Nangue Charlette	0
296	2014-05-05	l'Hopital Regional Nkongsamba	42	2	1	0	2	2	0	23/4/14	2	2	0	0	0	0		0	1	2014-05-05	Edmond	0	0	0	2014-05-05	Nangue Charlette	0
297	2014-05-05	l'Hopital Regional Nkongsamba	50	2	0	1	3	1	0	2014-03-05	5	4	0	1	0	2		0	1	2014-05-05	Edmond	1	0	0	2014-05-05	Nangue Charlette	0
298	2014-07-05	l'Hopital Regional Nkongsamba	44	2	2	3	2	2	0	Menopause	3	2	0	0	0	0	0		1	2014-07-05	Edmond	0	0	0	2014-07-05	Nangue Charlette	0
299	2014-07-05	l'Hopital Regional Nkongsamba	35	0	0	1	3	2	0	26/4/14	6	5	0	0	0	0	1	0	1	2014-07-05	Edmond	0	0	0	2014-07-05	Nangue Charlette	0
300	2014-07-05	l'Hopital Regional Nkongsamba	35	2	1	0	2	2	0	24/4/14	1	1	0	0	0	0	0	0	1	2014-07-05	Edmond	0	0	0	2014-07-05	Nangue Charlette	0
301	2014-07-05	l'Hopital Regional Nkongsamba	45	2	2	1	1	0	0	2003-12-12	4	4	0	0	0	0	0	0	1	2014-07-05	Edmond	0	0	0	2014-07-05	Nangue Charlette	0
302	2014-07-05	l'Hopital Regional Nkongsamba	38	0	1	0	1	1	0	2014-07-04	2	1	0	0	0	2	1	0	1	2014-07-05	Edmond	1	0	0	2014-07-05	Nangue Charlette	0
303	2014-07-05	l'Hopital Regional Nkongsamba	35	0	1	1	2	1	0	2014-04-05	4	2	0	0	0	0	1	0	1	2014-07-05	Edmond	0	0	0	2014-07-05	Nangue Charlette	0
304	2014-07-05	l'Hopital Regional Nkongsamba	43	0	1	3	1	2	0	2014-01-01	10	8	0	0	0	0	0	0	1	2014-07-05	Edmond	0	0	1	2014-07-05	Nangue Charlette	0
305	2014-07-05	l'Hopital Regional Nkongsamba	38	0	0	1	2	2	0	2012-01-09	4	2	0	0	0	0	0	0	1	2014-07-05	Edmond	0	0	0	2014-07-05	Nangue Charlette	0
307	2014-07-05	l'Hopital Regional Nkongsamba	35	0	1	1	2	2	0	29/1/14	1	1	0	0	0	0	0	0	1	2014-07-05	Edmond	0	0	2	2014-07-05	Nangue Charlette	0
308	2014-07-05	l'Hopital Regional Nkongsamba	40	2	2	1	2	1	0	14/4/14	1	1	0	0	0	0	1	0	1	2014-07-05	Edmond	0	0	0	2014-07-05	Nangue Charlette	0
309	2014-07-05	l'Hopital Regional Nkongsamba	37	2	2	3	1	1	0	2014-01-05	0	0	0	0	0	0	0	0	1	2014-07-05	Edmond	0	0	0	2014-07-05	Nangue Charlette	0
310	2014-07-05	l'Hopital Regional Nkongsamba	35	2	0	0	2	2	0	2014-07-05	6	4	0	0	1	0	1	0	1	2014-07-05	Edmond	0	0	0	2014-07-05	Nangue Charlette	0
311	2014-07-05	l'Hopital Regional Nkongsamba	40	2	1	3	3	1	0	15/4/14	0	0	0	0	0	0	1	0	1	2014-07-05	Edmond	0	0	0	2014-07-05	Nangue Charlette	0
312	2014-07-05	l'Hopital Regional Nkongsamba	35	2	1	1	2	1	0	30/4/14	7	4	0	0	0	0	0	0	1	2014-07-05	Edmond	0	0	0	2014-07-05	Nangue Charlette	0
314	2014-07-05	l'Hopital Regional Nkongsamba	44	1	0	3	3	3	0	18/4/14	4	3	0	0	1	0	0	0	1	2014-07-05	Edmond	0	0	0	2014-07-05	Nangue Charlette	0
315	2014-07-05	l'Hopital Regional Nkongsamba	37	2	1	0	2	2	0	29/4/14	8	2	0	0	1	0	1		1	2014-07-05	Edmond	0	0	2	2014-07-05	Nangue Charlette	0
316	2014-07-05	l'Hopital Regional Nkongsamba	35	0	1	1	1	1	0	Menopause	9	5	0	0	0	0	0	0	1	2014-07-05	Edmond	0	0	0	2014-07-05	Nangue Charlette	0
